# Supplementary material for: Code Status Discussions: A Standardized Patient Workshop for Senior Medical Students
Source: MedEdPORTAL. 2025 Sep 2;21:11546. doi: 10.15766/mep_2374-8265.11546 (PMC12402213; doi:10.15766/mep_2374-8265.11546)
Supplement: Supplementary file 1 — Didactic.pptxStudent Case Handouts.docxFacilitator Guide.docxWorkshop Frameworks Handouts.docxPre- and Postworkshop Survey.docxSP Guide.docx [file mep_2374-8265.11546-s001.zip]

Archive with 7 entries (7 files):
- C. Facilitator Guide.docx
- D. Workshop Frameworks Handouts.docx
- E. Pre- and Postworkshop Survey.docx
- F. SP Guide.docx
- A. Didactic.pptx
- B. Student Case Handouts.docx
- _Educational Summary Report_11546.pdf
